# Supplementary material for: A synergistic multi-omics approach: causal sepsis drivers identified in activated CD4+ T cells by single-cell RNA sequencing and Mendelian randomization
Source: Front Cell Infect Microbiol. 2026 May 28;16:1749207. doi: 10.3389/fcimb.2026.1749207 (PMC13253298; doi:10.3389/fcimb.2026.1749207)
Supplement: Supplementary Table 1 — Clinical characteristics of subjects. [file Table1.xlsx]

## Sheet: Patient Characteristics
Supplement Table 3: Clinical characteristics of subjects
Patient	Sepsis 1	Sepsis 2	Sepsis 3	Sepsis 4	Sepsis 5	Healthy 1	Healthy 2	Healthy 3	Healthy 4	Healthy 5
Demographics:
Age	63	82	54	62	72	44	63	31	33	40
Sex	Male	Male	Female	Male	Female	Male	Male	Male	Male	Male
Race	Chinese cohort	Chinese cohort	Chinese cohort	Chinese cohort	Chinese cohort	Chinese cohort	Chinese cohort	Chinese cohort	Chinese cohort	Chinese cohort
Underlying medical comorbidities:
Cancer*	no	no	no	no	no	no	no	no	no	no
Immunocompromising conditions**	no	no	no	no	no	no	no	no	no	no
Coronary artery disease or congestive heart failure	no	no	no	no	no	no	no	no	no	no
Chronic kidney disease***	no	no	no	no	no	no	no	no	no	no
Diabetes mellitus	no	no	no	no	no	no	no	no	no	no
Chronic severe lung disease	no	no	no	no	no	no	no	no	no	no
Collection day post-sepsis protocol initiation:	19	16	16	14	14
Primary sepsis diagnosis	Necrotizing Soft Tissue Infection	Fungemia	Surgical Site Infection- Implant/graft infection	Surgical Site Infection- Implant/graft infection	urinary system infection
Sepsis Endotype	Skin and Soft Tissue/Musculoskeletal	Vascular/Bloodstream	Vascular/Bloodstream	Skin and Soft Tissue/Musculoskeletal	urinary system
subtype	Necrotizing soft tissue infection	Central-line associated bloodstream infection	Vascular implant/graft infection	Orthopedic prosthetic infection	pyelonephritis
Culture site	wound	blood	intrabdominal abscess	wound	blood
Microorganism	Escherseria coli, Proteus mirabilis	Candida species	Candida species, Enterococcus faecium	Escherseria coli	Proteus mirabilis
Clinical information at time of sepsis protocol initiation:
Documented T >=100.4F or <=96.8	yes	yes	yes	yes	yes
Documented SBP <90 mmHg	yes	yes	yes	yes	yes
SOFA Score	7	10
APACHE II Score	13	21
WBC Count (highest value)	16.4	14.6	20.5	33.4	31.4
% Lymphocytes	3.3	1.9	8.4	4.9	5.9
% Monocytes	5.3	4.5	3.8	5.7	4.7
Absolute Neutrophil Count	14.9	13.4	18	29.8	19.8
Elevated serum lactate > 2.0 mmol/dL during the first 24 hours	no	no	no	no	no
Vasopressor therapy within 48 hours	yes	yes	yes	yes	yes
Sepsis-3 severity	Sepsis	Septic Shock	Septic Shock	Septic Shock	Septic Shock
CCI or RAP ‡	RAP	CCI	CCI	CCI	CCI
Clinical information on day (+/- 1 day) of sample collection:
WBC Count	9.7	0.9	11.8	9	8.3
% Lymphocytes	11.8	35 (manual)	11	17.6	15.6
% Monocytes	8.5	25 (manual)	9.1	13.3	11.3
Absolute Neutrophil Count	7.6	0.27	9.3	6	5
* Active treatment for cancer diagnosis or metastatic disease.
** Immunocompromising conditions include receipt of chemotherapy within 30 days, organ transplant, chronic condition requiring immunomodulating therapy, or splenectomy. Specifically, 2 Leuk-UTI patients had prior splenectomy, 1 Int-URO patient and 1 URO patient were on chemotherapy for active cancer, 1 ICU-SEP patient was on immunosuppressants for a renal transplant, and 1 ICU-NoSEP patient was o…
*** Denotes at least stage 3 chronic kidney disease with glomerular filtration rate <60 mL/min.
**** Sequential organ failure assessment (SOFA) score is a standard for grading illness severity and is based on functional status of 6 organ systems [Vincent, J. L. et al. Intensive Care Med. 22, 707–710 (1996)]. Score is reported on day of enrollment; for secondary cohorts (Bac-SEP, ICU-SEP, and ICU-NoSEP), because enrollment occurred >24 hr after initial hospital presentaion and initiation of …
§ Healthy controls were volunteers who donated blood while they were not ill. Both healthy controls deny underlying medical comorbidities.
‡ CCI was defined as an ICU length of stay (LOS) greater than or equal to 14 days with evidence of persistent organ dysfunction, measured using components of the Sequential Organ Failure Assessment (SOFA) score (i.e. cardiovascular SOFA ≥ 1, or score in any other organ system ≥ 2)
