# Supplementary material for: A synergistic multi-omics approach: causal sepsis drivers identified in activated CD4+ T cells by single-cell RNA sequencing and Mendelian randomization
Source: Front Cell Infect Microbiol. 2026 May 28;16:1749207. doi: 10.3389/fcimb.2026.1749207 (PMC13253298; doi:10.3389/fcimb.2026.1749207)
Supplement: Supplementary Table 2 — Primer sequences. [file Table2.xlsx]

## Sheet: Sheet1
Gene	5'——3'		Sequence
GAPDH	F primer		CATGAGAAGTATGACAACAGCCT
	R primer		AGTCCTTCCACGATACCAAAGT
CD52		F primer	CTGGACTCTCAGGACAAAACGA
		R primer	AATGCCTCCGCTTATGTTGCT
RPLP0		F primer	CGCTGCTGAACATGCTCAAC
		R primer	ATGCTGCCATTGTCGAACAC
RPS15A		F primer	CACAGGCAGGCTAAACAAGTGT
		R primer	GCCATTTTTCCAGGTCTTTGAGT
RPS18		F primer	CTTTGCCATCACTGCCATT
		R primer	CACGTTCCACCTCATCCTC
