# Supplementary material for: A synergistic multi-omics approach: causal sepsis drivers identified in activated CD4+ T cells by single-cell RNA sequencing and Mendelian randomization
Source: Front Cell Infect Microbiol. 2026 May 28;16:1749207. doi: 10.3389/fcimb.2026.1749207 (PMC13253298; doi:10.3389/fcimb.2026.1749207)
Supplement: Supplementary Table 3 — Identification and screening pipeline for causal genes in sepsis. [file Table3.xls]

SNP	chr	pos	effect_allele	other_allele	beta	se	pval	Symbol
rs113678689	2	161306828	C	G	-0.0774128	0.0153314	4.43E-07	IL7R
rs7616215	3	46205686	T	C	0.0610169	0.0122291	6.05E-07	IL7R
rs10936599	3	169492101	T	C	-0.07229	0.0137528	1.47E-07	IL7R
rs852243	5	35923830	A	T	0.116634	0.0119408	1.55E-22	IL7R
rs56235845	5	176798040	G	T	-0.0595513	0.0127872	3.21E-06	IL7R
rs10058453	5	35880820	T	C	-0.424193	0.0121717	1.00E-200	IL7R
rs116462334	5	36029824	C	T	-0.24657	0.0425303	6.73E-09	IL7R
rs3869109	6	31184196	G	A	0.0694802	0.0120525	8.17E-09	IL7R
rs4418214	6	31391401	C	T	-0.102253	0.021612	2.23E-06	IL7R
rs1870071	19	16505106	C	T	0.0667883	0.0129936	2.75E-07	IL7R
rs66519732	4	6990569	G	C	-0.119853	0.0263448	5.38E-06	LTB
rs9332704	6	31895619	T	G	-0.221624	0.0464484	1.83E-06	LTB
rs9267485	6	31505790	A	G	-0.120649	0.0144984	8.69E-17	LTB
rs7310615	12	111865049	G	C	-0.0576966	0.0119272	1.32E-06	LTB
rs4418214	6	31391401	C	T	-0.11658	0.0216069	6.83E-08	IL32
rs2497306	10	94485211	C	A	-0.069773	0.011889	4.39E-09	IL32
rs1064948	16	3106994	T	A	0.511411	0.0116945	1.00E-200	IL32
rs2526265	16	3059206	G	A	-0.0905431	0.0122785	1.65E-13	IL32
rs2472684	16	3132026	C	A	0.750333	0.0268923	2.58E-171	IL32
rs2238397	16	3245197	G	C	0.092853	0.0156603	3.04E-09	IL32
rs3774937	4	103434253	C	T	0.0569796	0.0127437	7.78E-06	CD3E
rs9420589	10	94450233	T	G	-0.0536183	0.012018	8.14E-06	CD3E
rs894678	11	118172520	G	A	0.221652	0.012258	4.39E-73	CD3E
rs139765378	9	33912514	T	C	-0.211829	0.0415408	3.41E-07	AQP3
rs12551364	9	33419786	A	G	0.286411	0.0135739	7.95E-99	AQP3
rs55908509	19	16442019	A	G	-0.06217	0.0126624	9.12E-07	AQP3
rs3802826	11	128406438	G	A	-0.0543382	0.0119171	5.13E-06	LDHB
rs597808	12	111973358	G	A	-0.0760158	0.0118998	1.68E-10	LDHB
rs138560021	12	21810834	A	G	-0.304975	0.0464271	5.07E-11	LDHB
rs798034	1	117312119	G	A	-0.181323	0.0206453	1.59E-18	CD2
rs4271251	1	117257351	T	G	-0.0774831	0.0144461	8.15E-08	CD2
rs13401811	2	111616104	A	G	-0.0669385	0.0151178	9.52E-06	CD2
rs7578575	2	25488819	A	T	0.0610912	0.0131964	3.67E-06	CD2
rs1354034	3	56849749	C	T	-0.0551738	0.0122415	6.58E-06	CD2
rs11954020	5	35883251	G	C	0.0587169	0.0121081	1.24E-06	CD2
rs9296009	6	32114515	T	A	0.0842598	0.0150043	1.96E-08	CD2
rs9420589	10	94450233	T	G	-0.0851126	0.0120051	1.34E-12	CD2
rs2516399	6	31481299	G	A	-0.104921	0.0199041	1.35E-07	CD3D
rs10739695	9	130527677	G	A	0.0551633	0.0120095	4.36E-06	CD3D
rs2497306	10	94485211	C	A	-0.083539	0.0118827	2.06E-12	CD3D
rs2276423	11	118210106	C	G	-0.206634	0.0135238	1.05E-52	CD3D
rs773125	12	56394954	G	A	-0.0755475	0.0123108	8.42E-10	CD3D
rs2617170	12	10560957	C	T	0.0747223	0.0126229	3.23E-09	CD3D
rs1559964	2	145343426	G	C	-0.0765902	0.0171974	8.44E-06	CD3G
rs67859744	11	118200657	A	T	-0.117003	0.0132607	1.11E-18	CD3G
rs148713124	11	118225200	T	G	-0.275872	0.0528895	1.83E-07	CD3G
rs72928038	6	90976768	A	G	-0.075196	0.0162991	3.96E-06	SPOCK2
rs34794906	6	31237858	C	T	0.0655933	0.0128516	3.33E-07	SPOCK2
rs1613186	10	73823740	T	C	0.278084	0.0117982	7.83E-123	SPOCK2
rs59203463	10	74071025	C	T	-0.238731	0.0338886	1.86E-12	SPOCK2
rs12257692	10	74703849	C	T	-0.158287	0.0257147	7.48E-10	SPOCK2
rs3743266	15	60781513	C	T	-0.0595438	0.0129756	4.45E-06	SPOCK2
rs10411936	19	16548375	G	A	-0.0590614	0.0130194	5.72E-06	SPOCK2
rs6599016	3	39287255	T	C	-0.0747822	0.0165891	6.54E-06	RPSA
rs35086961	3	39437715	A	T	0.193661	0.0131594	5.04E-49	RPSA
rs7645925	3	39579683	G	C	-0.0768541	0.0141338	5.40E-08	RPSA
rs12477181	2	143508243	G	T	-0.0793842	0.0119133	2.68E-11	ARHGAP15
rs74847330	2	143831599	G	A	-0.727574	0.0178291	1.00E-200	ARHGAP15
rs7580625	2	144146850	A	G	-0.328445	0.0145034	1.52E-113	ARHGAP15
rs16858857	2	143969046	A	G	0.452225	0.0148119	1.00E-200	ARHGAP15
rs149007767	7	50370254	T	C	0.0933916	0.0166631	2.09E-08	ARHGAP15
rs773125	12	56394954	G	A	-0.0623658	0.012316	4.11E-07	ARHGAP15
rs2731439	12	51060350	T	C	0.0619748	0.0125037	7.18E-07	ARHGAP15
rs35979828	12	54685880	T	C	0.153259	0.0256167	2.19E-09	ARHGAP15
rs77526211	13	40974023	A	G	-0.15625	0.0292416	9.11E-08	ARHGAP15
rs7210990	17	16170764	A	C	-0.0703263	0.0118965	3.39E-09	ARHGAP15
rs17215231	6	33239869	T	C	-0.641884	0.0219944	3.10E-187	RPS18
rs12208438	6	33954826	T	C	-0.0791548	0.0166326	1.95E-06	RPS18
rs9277895	6	33115606	G	A	0.087904	0.0129901	1.32E-11	RPS18
rs192623780	14	50066542	C	G	0.312768	0.013174	1.35E-124	RPS29
rs12590089	14	49988874	A	T	-0.102136	0.0119972	1.69E-17	RPS29
rs118056915	14	50185110	T	C	0.199877	0.0440607	5.73E-06	RPS29
rs11844639	14	50546630	C	T	-0.0687605	0.0154327	8.37E-06	RPS29
rs6509	22	39714490	T	C	0.154777	0.0118582	6.17E-39	RPL3
rs141094656	1	92753336	C	T	-0.210346	0.0429918	9.94E-07	GPR183
rs17613465	6	32622359	G	A	-0.099443	0.0162348	9.06E-10	GPR183
rs10849448	12	6493351	G	A	-0.0727185	0.0141341	2.68E-07	GPR183
rs11171739	12	56470625	T	C	0.0623267	0.0121381	2.82E-07	GPR183
rs9557214	13	100058739	G	A	-0.101951	0.012575	5.16E-16	GPR183
rs12052715	2	160677375	G	C	0.0613571	0.0131082	2.85E-06	IFITM1
rs149110519	6	144385777	T	C	0.169285	0.0266196	2.03E-10	IFITM1
rs4917014	7	50305863	G	T	-0.0625738	0.0127861	9.88E-07	IFITM1
rs149007767	7	50370254	T	C	0.109612	0.0166561	4.68E-11	IFITM1
rs6598043	11	324630	C	G	0.40586	0.0122523	1.00E-200	IFITM1
rs72848745	11	442622	A	G	0.0664391	0.0137404	1.33E-06	IFITM1
rs7104019	11	295670	A	G	0.0883554	0.0141041	3.74E-10	IFITM1
rs11246044	11	274397	A	G	0.142994	0.0205973	3.86E-12	IFITM1
rs11246117	11	353630	A	G	-0.259119	0.0322388	9.16E-16	IFITM1
rs11171739	12	56470625	T	C	0.0629724	0.0121379	2.12E-07	IFITM1
rs12411277	1	218975475	A	G	-0.055088	0.012396	8.82E-06	GIMAP5
rs1386622	4	38372055	G	T	0.0636883	0.012613	4.43E-07	GIMAP5
rs59953726	7	150430644	A	C	-0.695508	0.018148	1.00E-200	GIMAP5
rs116976970	7	150212708	A	G	0.552545	0.038715	3.27E-46	GIMAP5
rs12111932	7	150408032	A	G	0.181974	0.0198518	4.89E-20	GIMAP5
rs116964145	7	150382628	T	C	0.582338	0.0483907	2.35E-33	GIMAP5
rs7310615	12	111865049	G	C	-0.0644497	0.0119247	6.49E-08	GIMAP5
rs10411936	19	16548375	G	A	-0.0651611	0.0130174	5.57E-07	GIMAP5
rs2124440	2	182328214	A	G	-0.0568077	0.011955	2.02E-06	PTPRCAP
rs7131041	11	67230184	T	A	-0.0815977	0.0121074	1.59E-11	PTPRCAP
rs11171739	12	56470625	T	C	0.0558795	0.0121403	4.17E-06	PTPRCAP
rs138442425	6	74469498	G	A	0.382776	0.0524272	2.86E-13	EEF1A1
rs610913	6	74155346	T	G	-0.468379	0.0115944	1.00E-200	EEF1A1
rs56086551	6	74327962	G	A	-0.286859	0.0138597	3.66E-95	EEF1A1
rs76886112	6	74830118	A	G	0.07014	0.0119491	4.36E-09	EEF1A1
rs55756640	6	73865253	A	G	0.321099	0.0386885	1.04E-16	EEF1A1
rs11217125	11	118889185	C	T	-0.184825	0.0136598	1.03E-41	RPS25
rs1191034	14	100434403	T	C	-0.232073	0.0166886	5.81E-44	EVL
rs61992880	14	100657583	T	C	0.28624	0.0314629	9.23E-20	EVL
rs653178	12	112007756	T	C	-0.0909793	0.0119172	2.27E-14	FLT3LG
rs2878354	19	50005672	T	C	-0.123179	0.0184422	2.40E-11	FLT3LG
rs56330463	5	148200011	C	T	0.0607596	0.0120564	4.67E-07	KLF2
rs78697948	7	50436731	G	A	-0.11571	0.0235471	8.91E-07	KLF2
rs429294	19	16426889	T	C	0.135506	0.0122752	2.48E-28	KLF2
rs10423726	19	16444697	A	C	-0.0559888	0.0121177	3.83E-06	KLF2
rs225245	17	33946107	G	A	-0.0589649	0.0119789	8.54E-07	RPS5
rs101447	19	58720717	G	A	0.0647805	0.0129053	5.18E-07	RPS5
rs12608795	19	58896477	A	G	-0.468551	0.0118926	1.00E-200	RPS5
rs1250563	10	81047383	C	G	0.057163	0.0127747	7.66E-06	ETS1
rs55836957	11	128168631	A	C	-0.117875	0.0140825	5.74E-17	ETS1
rs61907765	11	128391937	T	C	0.0927133	0.014531	1.77E-10	ETS1
rs3133186	11	75109868	C	T	-0.181327	0.0220175	1.78E-16	RPS3
rs3774959	4	103511114	A	G	0.0565038	0.0124477	5.65E-06	IL2RG
rs149007767	7	50370254	T	C	0.0962576	0.0166619	7.60E-09	IL2RG
rs35979828	12	54685880	T	C	0.151174	0.0256175	3.61E-09	IL2RG
rs111778408	14	35572163	A	G	-0.18337	0.01971	1.36E-20	IL2RG
rs59912021	1	32708001	G	A	0.13091	0.0250435	1.72E-07	LCK
rs1354034	3	56849749	C	T	-0.0727446	0.012235	2.75E-09	LCK
rs516805	6	122719631	T	G	0.058845	0.0129318	5.35E-06	HSPA8
rs11218941	11	122932409	G	A	0.166992	0.01482	1.89E-29	HSPA8
rs149015321	2	96191564	A	C	0.239816	0.0430558	2.55E-08	MAL
rs140648556	2	95643233	T	G	-0.210917	0.040665	2.14E-07	MAL
rs3112996	2	95812372	A	G	-0.398324	0.0136807	2.28E-186	MAL
rs13063635	3	46173072	C	G	0.0823769	0.0178305	3.84E-06	MAL
rs1386622	4	38372055	G	T	0.0853491	0.012604	1.27E-11	MAL
rs6457374	6	31272261	T	C	-0.093253	0.0137973	1.39E-11	MAL
rs3184504	12	111884608	C	T	-0.116329	0.0119056	1.50E-22	MAL
rs11786130	8	129004975	A	G	-0.0582432	0.0123879	2.58E-06	RPLP0
rs6584485	10	103937244	T	C	0.0777615	0.0161747	1.53E-06	RPLP0
rs2074540	12	120636549	A	C	0.134347	0.0162286	1.25E-16	RPLP0
rs727563	22	41867377	T	C	-0.0696071	0.0142754	1.08E-06	RPLP0
rs1491468	8	126962266	T	C	-0.136607	0.0123138	1.34E-28	LINC00861
rs13253782	8	126882752	T	G	-0.0570284	0.012835	8.87E-06	LINC00861
rs17696736	12	112486818	G	A	0.0582079	0.0120972	1.50E-06	LINC00861
rs12466022	2	43359061	A	C	-0.0683744	0.0135545	4.55E-07	TAGAP
rs9355698	6	159511895	T	C	0.0841518	0.016775	5.26E-07	TAGAP
rs926657	6	159463452	T	C	-0.614808	0.022782	2.12E-160	TAGAP
rs78697948	7	50436731	G	A	-0.125275	0.0235436	1.03E-07	TAGAP
rs55793580	9	127009395	T	C	-0.116839	0.0158201	1.52E-13	TAGAP
rs45535039	11	119060963	C	T	-0.0578301	0.0130351	9.14E-06	TAGAP
rs597808	12	111973358	G	A	0.117021	0.0118762	6.63E-23	TAGAP
rs10774214	12	4368352	C	T	0.0573146	0.0122334	2.80E-06	TAGAP
rs74417235	5	154027216	G	A	0.103224	0.0201952	3.20E-07	RPS12
rs9493450	6	133135807	T	C	0.16331	0.0119668	2.11E-42	RPS12
rs10512472	17	33884804	C	T	0.118089	0.0154924	2.49E-14	RPS12
rs6084653	20	4157072	G	C	-0.0714324	0.0123383	7.06E-09	RPS12
rs115816389	3	40216660	A	G	0.23053	0.0329004	2.44E-12	RPL14
rs2002995	3	40688180	A	C	0.253885	0.0267161	2.04E-21	RPL14
rs2276868	3	40498845	T	C	-0.41146	0.0121493	1.00E-200	RPL14
rs2571391	6	29923838	C	A	-0.0889803	0.0125789	1.51E-12	RPL14
rs10876864	12	56401085	A	G	0.0724864	0.0121583	2.49E-09	RPL14
rs12044149	1	67600686	T	G	-0.0672289	0.0136839	8.97E-07	CISH
rs1354034	3	56849749	C	T	-0.0552447	0.0122415	6.40E-06	CISH
rs1265097	6	31106459	A	C	-0.117753	0.0186644	2.81E-10	CISH
rs939960	7	150238359	A	G	-0.0643576	0.0139332	3.85E-06	CISH
rs2919917	8	79657263	C	T	0.0681566	0.0134676	4.18E-07	CISH
rs11881751	19	4997420	A	G	-0.0625868	0.0140971	9.00E-06	CISH
rs72898462	6	34454490	T	C	-0.0818574	0.0137946	2.96E-09	RPL10A
rs6911901	6	35528994	C	G	-0.0731134	0.0147382	7.03E-07	RPL10A
rs2076172	6	35436925	T	C	-0.421834	0.0114719	1.00E-200	RPL10A
rs111605439	6	35745305	A	G	-0.194376	0.0423626	4.46E-06	RPL10A
rs78395193	1	26447976	G	A	-0.26257	0.0268534	1.40E-22	CD52
rs11577318	1	26601570	G	A	-0.36187	0.0152342	1.00E-124	CD52
rs807253	1	26116076	A	G	0.100506	0.0140905	9.82E-13	CD52
rs149176316	1	26633185	A	G	-0.244587	0.0439937	2.70E-08	CD52
rs35567310	9	19378204	T	C	-0.149487	0.0207503	5.84E-13	RPS6
rs2075750	19	42373679	T	C	0.144043	0.0118553	5.74E-34	RPS19
rs62383970	5	170829348	A	T	0.0573198	0.0123337	3.36E-06	NPM1
rs113678689	2	161306828	C	G	-0.071656	0.0153334	2.97E-06	NOSIP
rs1386622	4	38372055	G	T	0.0830811	0.0126051	4.36E-11	NOSIP
rs9264942	6	31274380	C	T	-0.0688738	0.0124487	3.15E-08	NOSIP
rs10876864	12	56401085	A	G	0.0758997	0.0121568	4.28E-10	NOSIP
rs3745473	19	50086626	C	T	0.302159	0.0145374	5.94E-96	NOSIP
rs115776071	19	49987053	T	C	0.23619	0.0373452	2.54E-10	NOSIP
rs79237520	5	134712566	T	C	0.224527	0.0498904	6.79E-06	C12orf57
rs12718597	7	50428428	A	C	-0.0831831	0.0123393	1.57E-11	C12orf57
rs11171739	12	56470625	T	C	0.0727481	0.012134	2.03E-09	C12orf57
rs2269359	12	6993653	A	G	-0.174128	0.0131383	4.30E-40	C12orf57
rs74417235	5	154027216	G	A	0.111491	0.0201921	3.36E-08	RPS15A
rs9376092	6	135427144	A	C	-0.0735542	0.0133043	3.23E-08	RPS15A
rs592423	6	139840693	C	A	-0.0708651	0.0119131	2.71E-09	RPS15A
rs117831875	16	18746705	A	G	-0.201321	0.028036	6.92E-13	RPS15A
rs2641913	16	18777731	T	C	-1.21778	0.0214205	1.00E-200	RPS15A
rs10512472	17	33884804	C	T	0.110654	0.0154963	9.29E-13	RPS15A
rs140299151	2	206896050	C	A	0.267375	0.0416492	1.37E-10	EEF1B2
rs111651494	17	27054042	G	C	-0.266024	0.0502045	1.16E-07	RPL23A
rs7565981	2	101424331	A	G	-0.111385	0.0236531	2.49E-06	KLRB1
rs10210955	2	111599282	C	G	-0.0583476	0.0118936	9.30E-07	KLRB1
rs13325613	3	46298373	T	G	-0.197004	0.0212211	1.64E-20	KLRB1
rs13113518	4	56399648	C	T	-0.0794044	0.012346	1.26E-10	KLRB1
rs1054037	4	103552709	T	C	-0.08483	0.0118833	9.41E-13	KLRB1
rs10214237	5	35883734	C	T	-0.0604447	0.0134939	7.49E-06	KLRB1
rs2856718	6	32670255	T	C	0.0686413	0.0124909	3.90E-08	KLRB1
rs79758729	7	37418454	G	A	-0.0941778	0.0194808	1.34E-06	KLRB1
rs11786130	8	129004975	A	G	-0.0555985	0.0123888	7.20E-06	KLRB1
rs9420589	10	94450233	T	G	0.0810515	0.0120071	1.48E-11	KLRB1
rs7310615	12	111865049	G	C	-0.062111	0.0119256	1.90E-07	KLRB1
rs7959482	12	10020127	G	A	0.0775178	0.0118881	7.00E-11	KLRB1
rs3743266	15	60781513	C	T	-0.0660539	0.0129734	3.55E-07	KLRB1
rs1870071	19	16505106	C	T	0.119678	0.0129667	2.72E-20	KLRB1
rs931636	4	143353560	C	G	-0.169022	0.0121656	6.93E-44	INPP4B
rs72728297	4	142454364	G	A	-0.102826	0.0217267	2.21E-06	INPP4B
rs1373036	4	143625262	A	G	0.635666	0.0132974	1.00E-200	INPP4B
rs1907137	4	143164317	G	A	-0.137776	0.0154544	4.88E-19	INPP4B
rs6903608	6	32428285	T	C	-0.0619668	0.0127664	1.21E-06	INPP4B
rs9264942	6	31274380	C	T	-0.073639	0.0124468	3.29E-09	INPP4B
rs4766578	12	111904371	A	T	-0.111944	0.0118893	4.70E-21	INPP4B
rs9889262	17	47398070	A	T	-0.0553653	0.0123396	7.23E-06	INPP4B
rs116702719	2	55452266	T	G	-0.166731	0.0333375	5.69E-07	RPS27A
rs1734907	7	100315517	G	A	-0.0775346	0.016073	1.41E-06	RPL13
rs7186972	16	89320359	A	G	0.0745754	0.0126868	4.15E-09	RPL13
rs35637261	16	89513782	A	G	0.686411	0.0144438	1.00E-200	RPL13
rs11649642	16	89819932	A	G	-0.0986085	0.0133266	1.37E-13	RPL13
rs62052666	16	90158420	A	G	0.234212	0.0224494	1.76E-25	RPL13
rs56388170	7	28724374	T	G	-0.126667	0.013084	3.62E-22	SYNE2
rs16904181	8	130976074	A	G	0.0616922	0.013227	3.10E-06	SYNE2
rs9420589	10	94450233	T	G	-0.0546959	0.0120176	5.33E-06	SYNE2
rs10774625	12	111910219	G	A	-0.0737505	0.0119106	5.94E-10	SYNE2
rs1760988	14	64696813	G	A	-0.301804	0.0117108	1.86E-146	SYNE2
rs11158502	14	64173850	T	C	-0.30544	0.0324512	4.85E-21	SYNE2
rs147147388	14	63972057	T	C	-0.307434	0.0419315	2.27E-13	SYNE2
rs2106261	16	73051620	T	C	0.0683987	0.0153312	8.15E-06	SYNE2
rs75301646	16	28617885	A	G	-0.054764	0.0122031	7.20E-06	SYNE2
rs13333054	16	86011033	T	C	-0.0656876	0.0145665	6.50E-06	SYNE2
rs244950	5	133445628	T	C	0.143964	0.0166429	5.13E-18	TCF7
rs11187157	10	94502244	C	T	-0.0597345	0.0120197	6.70E-07	TCF7
rs9271100	6	32576478	C	T	-0.0597536	0.0131683	5.69E-06	SIT1
rs62100213	18	47302809	T	C	-0.0743357	0.0165367	6.95E-06	RPL17
rs1540037	18	47182664	G	A	-0.106386	0.0147918	6.39E-13	RPL17
rs17715292	18	47480507	C	A	0.141794	0.0179956	3.29E-15	RPL17
rs112025123	18	46992743	C	T	1.28331	0.030031	1.00E-200	RPL17
rs12958504	18	47078829	T	G	-0.110461	0.0149831	1.67E-13	RPL17
rs10407385	19	17970718	A	C	-0.208576	0.0329452	2.44E-10	RPL18A
rs9878910	3	108608195	C	A	0.136051	0.0121317	3.46E-29	TRAT1
rs115445463	3	107702427	T	G	0.185306	0.0331948	2.37E-08	TRAT1
rs13078271	3	108297284	C	T	-0.209972	0.030331	4.43E-12	TRAT1
rs4507261	3	108538384	G	A	0.615282	0.0169381	1.00E-200	TRAT1
rs77126715	3	107891573	A	G	0.265008	0.0468336	1.53E-08	TRAT1
rs12504282	4	80927001	T	C	-0.0555718	0.0119842	3.54E-06	TRAT1
rs9271100	6	32576478	C	T	-0.06321	0.0131671	1.58E-06	TRAT1
rs259981	20	57748369	A	T	-0.0558108	0.0123227	5.92E-06	TRAT1
rs11264291	1	154914797	T	C	-0.247616	0.0117989	8.70E-98	PBXIP1
rs6426558	1	227175367	T	G	-0.055388	0.0119242	3.40E-06	PBXIP1
rs2797685	1	7879063	T	C	-0.0685882	0.0154939	9.56E-06	PBXIP1
rs149110519	6	144385777	T	C	-0.150736	0.0266275	1.50E-08	PBXIP1
rs55793580	9	127009395	T	C	-0.100827	0.0158279	1.89E-10	PBXIP1
rs11065979	12	112059557	T	C	-0.0908087	0.0120393	4.60E-14	PBXIP1
rs11642873	16	85991705	C	A	-0.069364	0.0141884	1.01E-06	PBXIP1
rs11171739	12	56470625	T	C	0.0826576	0.0121295	9.45E-12	RPL5
rs504848	1	160794497	T	C	0.0547674	0.011976	4.81E-06	PRKCQ-AS1
rs12146312	10	6503894	A	C	-0.10913	0.0135258	7.12E-16	PRKCQ-AS1
rs2479110	10	6647931	G	A	0.765256	0.019324	1.00E-200	PRKCQ-AS1
rs2225942	10	6991269	G	T	-0.122459	0.0237332	2.47E-07	PRKCQ-AS1
rs7095794	10	6618822	T	C	0.474454	0.0124663	1.00E-200	PRKCQ-AS1
rs11253689	10	6668830	G	A	-0.256699	0.0145927	2.89E-69	PRKCQ-AS1
rs1837975	10	6785466	C	T	-0.148813	0.0156521	1.95E-21	PRKCQ-AS1
rs741065	7	150500576	G	A	-0.0687071	0.0151789	5.99E-06	GIMAP7
rs1464746	7	150206746	C	T	0.265908	0.011761	3.50E-113	GIMAP7
rs113269151	7	150415225	A	G	-0.277711	0.0333483	8.24E-17	GIMAP7
rs7522462	1	200881595	A	G	-0.0629153	0.0136532	4.06E-06	RORA
rs492400	2	219349752	T	C	-0.0552233	0.012086	4.90E-06	RORA
rs7616215	3	46205686	T	C	0.0668323	0.0122269	4.60E-08	RORA
rs62003261	15	60761489	C	T	-0.191588	0.0158883	1.75E-33	RORA
rs341398	15	61128890	A	G	0.0691337	0.0121873	1.41E-08	RORA
rs2279292	15	61057770	C	T	0.0840194	0.0163497	2.77E-07	RORA
rs59967821	20	60948840	G	C	0.0661059	0.0132373	5.92E-07	RPS21
rs1375493	2	182323766	A	G	-0.0663863	0.0119926	3.10E-08	ISG20
rs2594836	5	173205318	A	G	0.0783267	0.0137228	1.14E-08	ISG20
rs56330463	5	148200011	C	T	-0.0580755	0.0120574	1.46E-06	ISG20
rs149007767	7	50370254	T	C	0.129597	0.0166459	6.95E-15	ISG20
rs7846314	8	61650831	T	A	-0.079138	0.0155334	3.49E-07	ISG20
rs10098310	8	130613614	A	G	0.0551419	0.0120308	4.57E-06	ISG20
rs117049875	15	88879888	C	A	-0.261495	0.0397343	4.67E-11	ISG20
rs62023312	15	89139748	C	T	0.524842	0.0299188	6.85E-69	ISG20
rs72765649	15	89318400	G	A	0.503516	0.0413131	3.61E-34	ISG20
rs77314247	15	89313461	C	T	0.186694	0.0312233	2.24E-09	ISG20
rs113158012	15	89242380	A	G	-0.40473	0.0506705	1.38E-15	ISG20
rs28836000	15	89185086	T	C	-0.477592	0.0112264	1.00E-200	ISG20
rs78421421	15	89284727	A	G	0.286921	0.0509303	1.77E-08	ISG20
rs114378220	5	110566360	T	C	-0.652105	0.0239023	6.90E-164	CAMK4
rs141080476	5	110940496	T	C	-0.189974	0.0426698	8.50E-06	CAMK4
rs181320827	5	81785050	C	T	0.478395	0.0314021	2.09E-52	RPS23
rs17305746	5	81553524	G	T	-0.993674	0.0363418	1.32E-164	RPS23
rs111504928	5	81119577	T	C	-0.598666	0.0153109	1.00E-200	RPS23
rs1963311	5	81584158	T	C	0.572264	0.0157774	1.00E-200	RPS23
rs4703836	5	80681066	A	G	-0.0762166	0.0121252	3.26E-10	RPS23
rs1129046	19	5654449	A	G	-0.393728	0.0348598	1.39E-29	RPL36
rs111614017	19	5665976	A	G	0.282751	0.0251898	3.09E-29	RPL36
rs2476601	1	114377568	G	A	-0.121054	0.0197937	9.61E-10	CD6
rs7578575	2	25488819	A	T	0.119649	0.0131679	1.02E-19	CD6
rs9860547	3	188128979	A	G	0.0540552	0.0120229	6.93E-06	CD6
rs756699	5	133446575	T	C	0.0803345	0.016669	1.44E-06	CD6
rs11154801	6	135739355	A	C	-0.0621982	0.0123667	4.91E-07	CD6
rs9270965	6	32573471	G	A	-0.111135	0.0126042	1.17E-18	CD6
rs72928038	6	90976768	A	G	-0.0898395	0.0162939	3.51E-08	CD6
rs34383631	11	60793330	T	C	-0.362353	0.0119724	1.00E-200	CD6
rs477537	11	60859624	C	A	0.102292	0.0122968	8.89E-17	CD6
rs55753183	11	60789643	C	A	-0.156928	0.0125247	5.14E-36	CD6
rs4766578	12	111904371	A	T	-0.0563452	0.0119171	2.27E-06	CD6
rs1456988	14	98488007	T	G	0.0656607	0.0129846	4.26E-07	CD6
rs12936587	17	17543722	A	G	0.0545034	0.0120625	6.23E-06	CD6
rs1040555	20	31380201	T	A	0.0559069	0.0119498	2.89E-06	CD6
rs2247056	6	31265490	C	T	-0.0826015	0.0137915	2.11E-09	CD40LG
rs10408945	19	16576991	T	G	0.0786163	0.0170213	3.86E-06	CD40LG
rs3773307	3	12882472	A	G	0.209062	0.0176146	1.72E-32	RPL32
rs9859350	3	12821129	G	T	-0.0662049	0.011892	2.59E-08	RPL32
rs8064277	17	46860189	T	C	0.0674302	0.0122779	3.97E-08	SKAP1
rs7206951	17	46396831	G	A	-0.523262	0.0138226	1.00E-200	SKAP1
rs3764400	17	46123932	C	T	-0.191841	0.0166039	7.03E-31	SKAP1
rs9911009	17	46729357	G	A	0.344025	0.0379284	1.19E-19	SKAP1
rs1449263	2	182319301	T	C	0.0575932	0.0119632	1.48E-06	CRIP1
rs55793580	9	127009395	T	C	-0.111093	0.015823	2.20E-12	CRIP1
rs597808	12	111973358	G	A	0.0916266	0.011892	1.31E-14	CRIP1
